# Supplementary material for: The Interplay of Apoes with Syndecans in Influencing Key Cellular Events of Amyloid Pathology
Source: Int J Mol Sci. 2021 Jun 30;22(13):7070. doi: 10.3390/ijms22137070 (PMC8268055; doi:10.3390/ijms22137070)
Supplement: Supplementary file 1 [file ijms-22-07070-s001.zip]

Archive with 1 entries (1 files):
- ijms-1245499-supplementary.pdf
